# Supplementary material for: Phylogeny-Related Variations in Venomics: A Test in a Subset of Habu Snakes (Protobothrops)
Source: Toxins (Basel). 2023 May 21;15(5):350. doi: 10.3390/toxins15050350 (PMC10223207; doi:10.3390/toxins15050350)
Supplement: Supplementary file 1 [file toxins-15-00350-s001.zip]

Archive with 4 entries (4 files):
- Data File S1
- Supplementary Figures 1-4.pdf
- Supplementary table 7.xlsx
- Supplementary tables 1-6.pdf
