# Supplementary material for: Phylogeny-Related Variations in Venomics: A Test in a Subset of Habu Snakes (Protobothrops)
Source: Toxins (Basel). 2023 May 21;15(5):350. doi: 10.3390/toxins15050350 (PMC10223207; doi:10.3390/toxins15050350)
Supplement: Supplementary file 1 [file toxins-15-00350-s001.zip › Data File S1]

(Azemiops_feae:0.20137585847197814,(Gloydius_brevicaudus:0.14637820577671493,(((((Protobothrops_cornutus:0.056390333052447575,(Protobothrops_jerdonii:0.02284466167736166,Protobothrops_xiangchengensis:0.02284466167736166):0.03354567143465025):0.013689930852922333,Protobothrops_flavoviridis:0.07008026407283201):0.0028527519457273165,(Protobothrops_elegans:0.036764385313060255,(Protobothrops_mucrosquamatus1:0.013488648076863188,Protobothrops_mucrosquamatus2:0.013488648076863188):0.023275737284778823):0.036168630482956016):0.025638030052751504,Protobothrops_mangshanensis:0.09857104596352158):0.019491450231921878,(Protobothrops_kelomohy:0.07901382380135184,Protobothrops_sieversorum:0.07901382380135184):0.0390486722498504):0.02831570968885229):0.05499765268235868);
