# Supplementary material for: Phylogeny-Related Variations in Venomics: A Test in a Subset of Habu Snakes (Protobothrops)
Source: Toxins (Basel). 2023 May 21;15(5):350. doi: 10.3390/toxins15050350 (PMC10223207; doi:10.3390/toxins15050350)
Supplement: Supplementary file 1 [file toxins-15-00350-s001.zip › Supplementary table 7.xlsx]

## Sheet: GenBank accession numbers
	Supplemental table 7 GenBank accession numbers of the sequences for mitochondrial gene markers from snakes for phylogenetic relationship reconstruction.
	Species	12S	16S	Cytb
	Azemiops feae	MK065334	MK193899	MK201250
	Gloydius brevicaudus	MK065341	MK193906	MK201258
	Protobothrops cornutus	MK065501	MK194070	MK201415
	Protobothrops elegans	MK065673	MK194245	MK201546
	Protobothrops flavoviridis	MK065671	MK194243	MK201544
	Protobothrops jerdonii	MK065564	MK194136	MK201462
	Protobothrops kelomohy	MK830670	MK830671	MK834284
	Protobothrops mangshanensis	NC026052	NC026052	NC026052
	Protobothrops mucrosquamatus1	MK065595	MK194167	MK201484
	Protobothrops mucrosquamatus2	KT447436	KT447436	KT447436
	Protobothrops sieversorum	DQ305414	DQ305437	AY352753
	Protobothrops xiangchengensis	MK065490	MK194058	MK201404
